# Supplementary material for: The Stressogenic Impact of Bacterial Secretomes Is Modulated by the Size of the Milk Fat Globule Used as a Substrate
Source: Foods. 2024 Aug 1;13(15):2429. doi: 10.3390/foods13152429 (PMC11312077; doi:10.3390/foods13152429)
Supplement: Supplementary file 1 [file foods-13-02429-s001.zip]

Archive with 1 entries (1 files):
- foods-3111216-supplementary.pdf
